# Supplementary material for: Unique N-glycosylation signatures in human iPSC derived microglia activated by Aβ oligomer and lipopolysaccharide
Source: Sci Rep. 2025 Apr 10;15:12348. doi: 10.1038/s41598-025-96596-1 (PMC11985925; doi:10.1038/s41598-025-96596-1)
Supplement: Supplementary file 1 — Supplementary Material 1 [file 41598_2025_96596_MOESM1_ESM.csv]

Mass	Hex	HexNAc	Fuc	NeuAc	Class	Control1	Control2	Control3	Control4	Control5	Control6	LPS1	LPS2	LPS4	LPS5	LPS6	ABO1	ABO2	ABO3	ABO4	ABO5	ABO6
1234.43336	5	2	0	0	Oligo	3.276616659	3.550039935	3.616586566	3.585648367	2.383366912	3.30862592	3.312687866	3.403389825	3.801840152	4.662093735	4.416849506	3.40920082	3.412799009	3.493270931	2.864958907	3.793914586	4.535968813
2222.78296	5	4	0	2	C-S	1.601968432	1.462883184	1.575291598	1.481895021	1.378542653	1.235525005	1.088152239	1.202027073	1.170242579	1.009690934	0.995189453	5.172676801	4.039582067	3.559573314	3.912708118	1.272328076	1.296584891
1396.48616	6	2	0	0	Oligo	3.961164494	3.575591978	4.131903926	3.955007483	2.994393871	3.316852517	3.8805988	3.933947119	4.570714578	4.791833968	4.221496283	4.199003509	3.035246224	3.166942014	3.094021132	4.07569799	5.537940226
1931.68756	5	4	0	1	CH-S	3.494130074	3.061614635	3.686158136	3.215410585	3.584896513	3.536743854	3.65646221	3.993406836	3.817667739	3.195974561	3.558958995	3.744987242	3.582778606	4.093552711	4.151528878	4.187936825	3.883597802
3025.06846	6	5	1	3	C-FS	0.324601423	0.366903263	3.242049123	2.181312493	1.924309868	1.554868509	1.587710897	1.800480623	0.917895561	1.248650741	1.286331189	2.46736999	3.092888125	2.634544603	2.499355288	2.037738366	1.621540467
2879.01056	6	5	0	3	C-S	0	0.192103932	0	0.223001894	0.185427405	0.16796239	0.082690599	0.164818015	0	0	0.172424109	0.168002858	0.319828559	0.436824811	0.075274421	0	0
1558.53896	7	2	0	0	Oligo	1.816586261	3.870463326	4.368935005	3.970389879	4.195194346	3.707474677	4.071353889	3.09845704	5.10513323	5.933798244	5.176265846	3.754962525	3.712323034	3.527564043	3.12763849	3.902971076	5.677565329
2368.84086	5	4	1	2	C-FS	5.395350531	4.407766677	4.767485529	4.900159592	4.099631759	4.405249362	4.012806089	3.748665851	4.647867223	2.782778684	2.977770851	5.056462514	4.775588368	5.451722142	4.998430322	3.288757446	3.378991683
910.32776	3	2	0	0	Oligo	1.052017238	0.99719004	1.318008205	1.274640035	1.424842174	1.233501919	0.938817745	0.882704936	1.338620291	1.720561154	1.686236856	1.467021952	1.34179293	1.21107235	1.205308719	1.462477854	1.732127111
1072.38056	4	2	0	0	Oligo	0.897668595	0.673000423	0.701491165	0.892588236	0.631292555	0.688816629	0.695597988	0.557860735	0.961115422	1.068451694	1.045568782	0.752638293	0.679794441	0.894954518	0.597646245	0.705360019	0.98133867
1720.59176	8	2	0	0	Oligo	4.722738273	4.564576474	5.216938098	4.498807855	4.261425769	3.492127952	4.143910757	4.251590637	5.042739647	4.783347124	5.044656098	5.034152288	4.612745096	4.203328576	3.715771747	3.908655515	6.226460449
2077.74546	5	4	1	1	CH-FS	8.016972061	8.033836101	6.904267918	8.164032334	7.529608041	8.022617262	9.063801915	9.349116505	8.885617832	8.845710078	7.228569064	7.968081195	8.590419192	8.785676269	8.91931003	7.877603744	8.220401973
1599.56556	6	3	0	0	H	1.404334359	1.305444924	1.239251986	1.25665106	1.492697962	1.128114751	1.100617979	1.156908642	1.171449177	1.515594945	1.464149595	1.164542638	1.012086364	1.163495914	1.067360854	0.954569117	1.037961645
2587.91516	6	5	0	2	CH-S	0.792677812	0.779492167	0.905418007	0.834474831	1.311814366	1.140370544	0.874431841	0.701184847	1.075671378	0.483324816	0.89293238	0.876806063	1.125238055	1.076209705	1.156418002	0.854951384	0.767328165
2280.82486	5	5	1	1	CH-FS	0.368560092	0.536977279	0.423362901	0.344280708	0.761071158	0.605666426	0.502183338	0.440802942	0.307927672	0.534899186	0.554740384	0.493451177	0.484138871	0.292763622	0.403426508	0.621734037	0.52943594
1640.59216	5	4	0	0	CH	0.432667176	0.639911374	0.309105877	0.68098213	0.915360754	0.888886049	0.781269748	0.596481912	0.883345795	0.572331898	1.013661618	0.730041913	0.586324763	0.690663595	0.825924977	0.284779798	0.599699418
1786.65006	5	4	1	0	CH-F	1.272864731	0.969803612	1.106127918	1.352653223	1.068957974	1.029755143	0.919437654	1.477704192	1.225507279	1.635772841	1.245534062	1.406564065	0.965346438	1.11934827	0.864743068	1.170853191	0.531887126
1882.64456	9	2	0	0	Oligo	4.666211759	4.557318178	4.771571545	4.11004776	3.992082688	3.527156188	4.513010495	3.936034301	4.693505257	5.772335583	4.303710965	3.63858867	3.64434063	3.47634246	3.6790664	4.085788752	6.004327499
1437.51276	5	3	0	0	H	0.623100484	0.580595366	0.548985185	0.614171603	0.57531741	0.574452887	0.466297117	0.491931495	0.517235196	0.520467854	0.63866891	0.523176453	0.502149421	0.527801168	0.430381997	0.4415079	0.17837292
1624.59726	4	4	1	0	CH-F	0.054916501	0.0821775	0.055755752	0	0.095392066	0.067713952	0.12154692	0.115943027	0.105296245	0	0.144543998	0.095244796	0.035810202	0.166987882	0.123369497	0	0
1566.55536	4	3	0	1	C-S	0.863651258	0.711166363	1.069127283	0.948001695	1.443058572	1.481126966	0.933477351	0.836948704	0.979407207	1.598497292	1.266380714	0.775790045	1.215715378	1.338558159	1.006805361	1.704773827	1.98439982
2733.97306	6	5	1	2	CH-FS	5.675473962	5.430753771	3.498628031	4.255701539	4.464406597	3.902126056	3.90203014	3.284775428	4.461787342	3.134711508	3.20583933	4.819914568	4.643764756	4.650979785	5.045641256	4.20524906	3.269948593
1519.56596	3	5	0	0	C	0	0	0	0	0	0	0	0	0	0	0	0	0	0	0	0	0
1275.45996	4	3	0	0	CH	0.433136671	0.422831034	0.315041991	0.409246934	0.585184136	0.390936966	0.581490355	0.485032149	0.363474741	0.411331483	0.900617865	0.489031386	0.477330918	0.552594571	0.528964279	0.340035369	0.112581123
2953.04736	7	6	0	2	C-S	0.172784066	0.312627714	0.287746139	0.228395389	0.156625446	0.112657005	0.266560264	0.216927303	0.232272701	0	0.151996822	0.282392354	0	0.324932129	0.292616341	0.075269974	0.196126675
1745.62346	6	3	1	0	H-F	0.082571297	0.091798453	0.110356675	0.094930371	0.087580418	0.079252175	0.147293454	0.121843151	0.153718163	0.15031636	0.136924577	0.115269353	0.096090184	0.017920241	0.11693322	0.048794376	0
1681.61876	4	5	0	0	CH	0	0	0	0	0	0	0	0	0	0	0	0	0	0	0	0	0
1113.40716	3	3	0	0	C	0	0.038342638	0	0	0	0	0.034230588	0.029936912	0.030819263	0	0.041564047	0	0.037820213	0.04721296	0.019092785	0	0
2296.81976	6	5	0	1	CH-S	1.573670295	1.572024493	1.744578819	1.899075521	2.520705791	2.441179021	1.393807895	1.625115778	1.810035842	2.465680749	1.907830072	1.488555728	1.534125923	1.681551593	1.529071331	2.425245274	2.698380003
1728.60816	5	3	0	1	H-S	1.00975938	0.952177493	0.962761815	0.981550845	1.074398491	1.00975422	1.044494924	1.172593931	0.982468484	0.934175283	1.034732314	1.073960107	0.999931948	0.953913816	0.946819918	0.776969826	0.483383705
1259.46506	3	3	1	0	C-F	0.386493909	0.236418794	0.309917023	0.329175853	0.312627606	0.442068098	0.412187025	0.443134152	0.318734814	0.358826458	0.400814292	0.534063687	0.462540271	0.498535278	0.455079844	0.263273083	0.074365167
2134.76696	5	5	0	1	CH-S	0.148056969	0.064579616	0.190323028	0	0.32692054	0.104891813	0.108319725	0.217980137	0.077402673	0.06733389	0.219098089	0.054460236	0.191691047	0	0.05870912	0.292086009	0.101053611
1462.54446	3	4	1	0	C-F	0.408892356	0.289180567	0.361073209	0.341200904	0.180429362	0.138819775	0.341625254	0.458820366	0.247302938	0.256864151	0.2620447	0.422858437	0.384829709	0.306792937	0.113046119	0.088298285	0.103380503
1421.51786	4	3	1	0	CH-F	0.776712773	0.77043683	0.721897544	0.794306915	0.885294584	0.825656526	0.685346849	0.906257366	0.833362762	0.803895763	0.996376696	0.847069198	0.870738093	0.833949368	0.74600599	0.955298796	0.849272353
1890.66096	6	3	0	1	H-S	1.327539841	1.322228538	1.520354892	1.240931012	1.337105935	1.352550701	1.326669693	0.444482778	1.338986003	1.386409408	1.203312244	1.521044488	1.38156118	1.258779464	1.331785295	1.493621047	1.019745402
1478.53936	4	4	0	0	CH	0	0.023374282	0	0	0	0	0	0	0	0	0	0	0	0	0	0	0
2425.86236	5	5	0	2	C-S	0	0	0	0	0	0	0.098087303	0	0	0	0	0.025216341	0	0.095862516	0	0	0
1769.63476	4	4	0	1	C-S	0	0.117559985	0.050227845	0.418208807	0.053758365	0.507451876	0.098256609	0.102531638	0.041910018	0.070927085	0.130175482	0.077929343	0.057824124	0.10810474	0.065640829	0.061695581	0.077605473
1915.69266	4	4	1	1	C-FS	0.397713064	0.400577057	0.435440548	0.362833717	0.379652837	0.365072026	0.306802517	0.422751318	0.319083111	0.250531375	0.369472984	0.427319234	0.372054623	0.482274911	0.406117979	0.25642351	0.291951282
1827.67666	4	5	1	0	CH-F	0	0	0	0	0	0	0	0	0	0	0	0	0	0	0	0	0
1583.57066	5	3	1	0	H-F	0.196800278	0.181292541	0.200828422	0.210420483	0.189734542	0.146751628	0.213317976	0.286517892	0.266516465	0.228389774	0.199318042	0.182415762	0.2202049	0.215442718	0.214720729	0.085010019	0.097009732
2005.72436	6	5	0	0	CH	0.450818024	0.412721883	0.322695206	0.444458769	0.589436883	0.507286757	0.376751722	0.518430751	0.401880647	0.419997062	0.941955953	0.372185064	0.501411277	0.479633651	0.468211828	0.317069294	0.276720977
2118.77206	4	5	1	1	C-FS	0	0.027994853	0	0	0	0	0.06294467	0.063174678	0	0	0.039527542	0	0.05269411	0.0636767	0	0	0
1972.71416	4	5	0	1	C-S	0	0	0	0	0	0	0	0	0	0	0	0	0	0	0	0	0
1989.72946	5	5	1	0	CH-F	0	0	0.03991997	0	0.062481421	0.137292044	0	0.053408923	0	0	0.237379721	0.041249003	0	0.07324997	0.074783327	0	0
1712.61326	4	3	1	1	C-FS	1.658461728	1.374194258	2.087041758	1.842380515	2.51945334	2.556454772	1.161861925	1.669257172	1.851838883	3.129127571	1.658261958	1.437269932	1.903633113	2.147449306	1.886257813	2.628837632	3.310794948
2093.74036	6	4	0	1	H-S	0.145160274	0.106924382	0.051440614	0.062724159	0.106134919	0.12582172	0.173757203	0.082219978	0.110483374	0	0.18564368	0.14378048	0.086814349	0.078073819	0.09309956	0	0
1056.38566	3	2	1	0	Oligo-F	0.578505118	0.491641392	0.713950684	0.553337789	0.600811841	0.685430931	0.492730237	0.569663756	0.611830032	0.711178384	0.678381241	0.616547429	0.733590218	0.750098009	0.618508182	0.930962807	1.0600281
2661.95196	7	6	0	1	C-S	0.96760118	1.115352075	0.9631213	0.973616	1.170982737	1.150053886	1.122037408	1.057300722	0.691449363	1.350650028	1.092602765	1.051739917	0.854366632	1.028358931	0.881221604	1.128216369	1.450792817
3099.10526	7	6	1	2	C-FS	3.21296246	2.713881325	2.98012271	2.158312441	1.984978763	2.265528597	1.934859464	2.040760696	2.178509881	1.065721358	1.679621805	2.490313144	3.070407081	2.165438781	3.028259699	2.116604955	1.780509129
1665.62386	3	5	1	0	C-F	0.105446991	0.09933637	0.113800095	0.111504784	0.053468773	0	0.104703878	0.126871613	0.108674721	0	0.066515305	0.116627918	0.075655226	0.072704756	0.102835535	0	0
2297.84016	6	5	2	0	CH-F	0	0	0	0	0	0	0	0	0.07847866	0	0.072377798	0	0	0	0	0.151436748	0
1932.70796	5	4	2	0	CH-F	0.029523917	0.049438204	0.049487806	0.039942814	0.031783145	0	0.228745307	0.265707083	0.232123431	0.259200036	0.375326859	0.043652342	0.028808925	0.051818722	0	0	0
1218.43846	4	2	1	0	Oligo-F	0.122116272	0.109626774	0.073391594	0.083658644	0.047497581	0.056157211	0.068695143	0.116489317	0.057074597	0	0.046100465	0.08455368	0.057209929	0.048220308	0.087224656	0	0
3463.24216	6	5	4	3	C-FS	0	0	0	0	0	0	0	0	0	0	0	0	0	0	0.059203685	0	0
3755.33286	8	7	1	3	C-FS	0	0	0	0	0	0	0	0.368174941	0	0	0	0	0.248650303	0.23084632	0	0	0
3829.36966	9	8	1	2	C-FS	0.765957576	1.681858933	1.003550871	1.503979317	1.097686432	1.036998746	0.988508846	1.654481443	1.059617398	0.674682491	0.852318127	1.617806525	1.452522988	1.623090776	1.642582513	1.301082157	0.795571724
2223.80336	5	4	2	1	CH-FS	0.450420503	0.336325335	0.358157824	0.409959331	0.214761509	0.353518372	0.770337978	0.844348123	0.6792254	0.651033967	0.491620212	0.286477853	0.275605541	0.242793436	0.320095895	0.105158589	0
2809.03026	7	6	3	0	C-F	0	0	0	0	0	0	0	0	0	0	0	0	0.067154535	0	0	0	0
4268.56376	9	8	6	1	C-FS	0	0	0	0	0	0	0	0.059431061	0	0	0	0	0	0	0	0	0
3612.33616	8	7	6	0	C-F	0	0	0	0	0	0	0	0.051801479	0	0	0	0	0	0	0	0	0
3101.12096	9	8	0	0	C	0	0.043116227	0	0	0	0	0	0	0.05399093	0	0.108415419	0	0	0.033996274	0	0	0
2735.98876	8	7	0	0	C	0	0.102539711	0.152305827	0.191277861	0.120885026	0.186159358	0.237455671	0.758506543	0.221599902	0.219098621	0.256855298	0	0.177105748	0.155147212	0.148607894	0.125481341	0
1843.67156	5	5	0	0	CH	0	0	0	0	0	0	0	0	0	0	0.02114825	0	0	0	0	0	0
2513.87836	5	4	0	3	C-S	0	0	0	0	0	0	0	0	0	0	0	0	0	0.045509814	0	0	0
2443.89806	6	5	3	0	CH-F	0	0	0	0	0	1.259623024	0	0	0	0	0	0	0	0	0	1.13995244	0
3027.08416	8	7	0	1	C-S	0.209518716	0.245963239	0.168992259	0.18570147	0.284309281	0.337742626	0.350687843	0.337363593	0.377777287	0.200174255	0.262308958	0.256721376	0	0.267566068	0.212424909	0.31779662	0
2368.80296	12	2	0	0	Oligo	0.076037125	0.053685341	0.07625299	0.078054116	0.06704434	0.055944255	0.054891115	0.055458207	0.051050312	0	0	0.116716171	0.095421414	0.06393373	0.066928432	0	0
2646.97746	6	6	3	0	C-F	0	0	0	0	0	0	0	0	0	0	0	0	0	0	0.027299949	0	0
2442.87766	6	5	1	1	CH-FS	4.45432453	6.127728704	4.634778885	5.733333691	5.373021462	5.180844167	5.82621222	5.628839281	4.814871653	5.119569734	6.271685442	3.977997038	4.076548511	4.123942782	5.101970394	6.226595529	4.894324689
3028.10456	8	7	2	0	C-F	0	0	0	0	0	0	0.044653587	0	0	0	0	0	0	0	0	0	0
2384.83576	6	4	0	2	H-S	0	0	0	0.079091376	0	0	0	0	0	0	0	0	0.024899903	0.071656733	0	0	0
2151.78226	6	5	1	0	CH-F	1.961781969	1.706852646	1.914538923	1.813219575	1.6923301	2.381693209	1.865370536	1.730304921	1.486781881	2.175639634	2.216827372	1.344903617	1.624402522	1.671980919	1.893192992	2.518917295	2.07009016
3100.12566	7	6	3	1	C-FS	0	0	0	0.212145838	0.054959366	0	0	0	0	0	0	0	0	0	0	0	0
2239.79826	6	4	1	1	H-FS	0	0.119101086	0.098757024	0	0	0	0.092620992	0.118316757	0	0	0.105115074	0.121105652	0.102673364	0	0.057063176	0	0
3026.08886	6	5	3	2	CH-FS	0	0	0	0	0	0	0	0	0	0	0	0	0	0	0.069895818	0	0.179052199
1567.57576	4	3	2	0	CH-F	0.042973173	0	0	0	0	0	0	0.022246323	0	0	0	0	0	0	0	0	0
3903.43156	8	7	6	1	C-FS	0	0.078139851	0	0	0	0	0	0	0	0	0	0	0	0	0	0	0
2255.79316	7	4	0	1	H-S	0	0	0	0	0	0	0	0.017996164	0	0	0.029125759	0	0.01879772	0	0	0	0
3082.08996	6	6	0	3	C-S	0	0	0	0	0	0	0	0	0	0	0	0	0	0	0.036576934	0	0
3538.27426	9	8	1	1	C-FS	2.657552281	2.525999938	2.229886411	1.236790926	2.203482925	1.709891485	1.764013657	1.911607788	1.703110067	1.338147804	0.655331487	1.658181019	1.766364064	1.894179967	1.585104598	1.743001973	1.52745019
1916.71306	4	4	3	0	CH-F	0	0	0	0	0	0	0	0	0	0	0.043197464	0	0	0	0	0	0
3247.17886	9	8	1	0	C-F	1.063488857	1.041929342	0.850516855	0.872275339	1.15748214	0.881426404	1.388744007	1.135892628	1.04163908	0.645527071	1.023496588	0.766216803	0.787853117	0.664129834	0.80744389	1.035968399	0.721992786
2662.97236	7	6	2	0	C-F	0	0	0	0	0	0	0.035188575	0.051616609	0	0	0.058029388	0	0	0.030971632	0	0	0
2078.76586	5	4	3	0	CH-F	0.063130446	0.031591667	0	0.043151796	0	0.095756293	0.093517722	0.102783061	0.103837131	0	0.120719664	0.063785656	0.060227258	0.028468839	0.02705527	0	0
3390.20066	7	6	1	3	C-FS	0.137502194	0	0	0	0.243304746	0	0.254310624	0.387845101	0.309486299	0	0	0.071254193	0.46404986	0.188779144	0.81594519	0	0.233059226
3172.14676	6	5	4	2	C-FS	0	0	0	0.124586279	0	0.117375994	0	0.049542369	0	0	0	0	0	0	0	0	0
3539.29466	9	8	3	0	C-F	0	0	0.030257326	0	0	0	0	0	0	0	0	0	0	0	0	0	0
2483.90426	5	6	1	1	C-FS	0.082694208	0.100424796	0.06973617	0	0.109939312	0.08266102	0.097006802	0.062280831	0.079062056	0	0.067519675	0	0.109110394	0.079456759	0.096266506	0	0
2954.06776	7	6	2	1	C-FS	0.14996706	0.080699245	0.048616088	0.104172342	0.032547552	0	0.1497735	0.158765374	0.195886915	0	0.189508923	0.070892266	0.064725502	0.04979191	0.065836052	0	0
3830.39006	9	8	3	1	C-FS	0	0	0	0	0	0	0	0	0	0	0.044146301	0	0	0	0	0	0
3391.22106	7	6	3	2	C-FS	0	0	0	0	0.110818379	0	0	0.102703567	0	0	0	0	0.072044976	0.057055376	0	0	0
1316.48656	3	4	0	0	C	0.026411299	0.026025668	0.051143018	0	0	0	0.041396772	0.027899646	0	0	0.027256808	0.019742861	0.018385173	0.023740187	0	0	0
2061.75056	4	4	2	1	C-FS	0	0	0	0	0	0	0.023659552	0.048949861	0	0	0	0	0	0	0	0	0
2880.03096	6	5	2	2	CH-FS	0.172632366	0.081439738	0.054488995	0.047669184	0	0	0.16519828	0.203168358	0.081706622	0	0.078437526	0	0.070808259	0.087203994	0.080871674	0	0
2036.71886	6	3	1	1	H-FS	0.205182532	0.1964631	0.19303431	0.170445694	0.16864574	0.159062975	0.218868514	0.187667014	0.128083542	0.139339549	0.118201559	0.18307989	0.176939249	0.21530252	0.171894064	0.104697244	0.16438266
3156.12676	7	7	0	2	C-S	0	0.051045795	0	0	0	0	0	0	0	0	0	0	0	0	0.051033829	0	0
1729.62856	5	3	2	0	H-F	0	0	0	0	0	0	0.023985404	0.024481401	0	0	0	0	0	0	0	0	0.063118039
3393.23676	9	8	2	0	C-F	0	0	0	0	0	0	0	0	0	0	0	0	0	0	0.053911847	0	0
2604.93046	7	5	1	1	H-FS	0	0.052943936	0.080840705	0.078945571	0.083718695	0.055819259	0.064094084	0	0.063899964	0	0.034158138	0.055975695	0.061185551	0.030191889	0.06697355	0	0
2881.05136	6	5	4	1	C-FS	0	0	0	0	0	0	0	0	0	0.123706377	0	0	0	0	0.027369362	0	0
2955.08816	7	6	4	0	C-F	0	0	0	0	0	0	0.034866978	0	0	0	0	0	0	0	0	0	0
2135.78736	5	5	2	0	CH-F	0	0	0	0	0	0	0	0	0	0	0	0	0	0	0	0	0
2499.89916	6	6	0	1	C-S	0	0.039707952	0	0	0.10392843	0.087998818	0	0	0	0	0.135545843	0.062262174	0.06350821	0.093448861	0.04573158	0.185027899	0
2645.95706	6	6	1	1	C-FS	0.639454185	0.699378577	0.648476981	0.650617662	0.78202472	0.797643505	0.563927547	0.553247306	0.461115926	0.689046027	0.698303949	0.583534499	0.666668782	0.597710619	0.624683294	0.789988722	0.869751897
1770.65516	4	4	2	0	CH-F	0	0.025899975	0	0	0	0	0.039594804	0.048101308	0	0	0.042776184	0	0.036084925	0.029612924	0.026535544	0	0
2937.05246	6	6	1	2	C-FS	0	0	0.030508833	0.062174194	0.110546427	0.075408158	0.070428198	0.085137226	0.094793862	0	0.051881574	0.039871718	0.123574519	0.063789205	0.070171732	0.093773235	0
3171.12636	6	5	2	3	C-FS	0	0	0	0	0	0	0	0	0	0	0	0	0	0	0	0	0
2589.95596	6	5	4	0	C-F	0	0	0	0	0	0	0.029466178	0	0	0	0	0	0	0	0.031981824	0	0
3319.19996	8	7	2	1	C-FS	0	0	0	0	0	0	0.08162201	0	0	0	0	0	0	0	0	0	0
3174.16246	8	7	3	0	C-F	0	0	0.039524932	0	0	0	0	0	0	0	0	0.044046361	0	0	0.033721476	0	0
2458.87256	7	5	0	1	H-S	0.072645468	0.068660073	0.076266158	0.068025566	0.072958202	0.089057427	0.036166981	0	0	0	0.108608825	0.062210471	0.037014544	0	0.028046134	0	0
3392.21636	9	8	0	1	C-S	0.157905288	0.103388592	0.120681668	0.102463613	0	0.1983025	0.238212021	0.285355984	0.108861308	0	0.152041822	0.065781604	0.067565232	0	0	0	0
1802.64496	6	4	0	0	H	0.031233587	0.040407459	0.03514527	0.046364616	0.073632937	0.045078851	0	0.028005022	0.039363722	0	0.018751742	0.022040118	0.026834064	0	0.027157653	0	0
3977.46836	9	8	6	0	C-F	0	0	0	0	0	0	0	0	0	0	0	0	0.111264704	0	0	0	0
3464.23746	8	7	1	2	C-FS	1.579344096	1.46643719	0.769033554	1.360070078	0.767550974	1.432568285	1.212722858	1.075082437	0.497337516	0.478995108	0.64557407	1.255061877	0.724903603	0.891044553	1.480342865	0.973988007	0.925808323
1868.70326	3	6	1	0	C-F	0.051808313	0	0.063969922	0.073921704	0.035131834	0	0.055212712	0.041621617	0.053192336	0	0.033586538	0.047410679	0	0.054493734	0.054946961	0	0
2588.93556	6	5	2	1	CH-FS	0.178513232	0.145551195	0.225489367	0.157671156	0.129290559	0	0.518586523	0.465335182	0.384018013	0.393855488	0.428210888	0.180897629	0.1695948	0.209695468	0.135459425	0.135162541	0.092393525
2717.97816	5	5	2	2	C-FS	0	0	0	0	0	0	0.038342445	0	0	0	0	0	0	0	0	0	0
2094.76076	6	4	2	0	H-F	0	0	0.038019835	0	0	0	0	0	0	0	0	0	0	0	0	0	0
1964.69776	7	4	0	0	H	0.030641182	0.028562292	0	0.035798891	0	0	0.02289044	0.021151893	0	0	0.021678679	0	0	0	0	0	0
2808.00986	7	6	1	1	C-FS	7.782663132	7.849969592	7.68957048	7.251002024	7.699237219	8.466074207	7.174293684	5.987656105	6.015504343	6.787120472	6.072442081	5.578117269	5.894128545	6.057370388	6.386227193	7.933643132	7.067225915
1866.64966	8	2	1	0	Oligo-F	0	0	0	0.039523306	0	0	0	0	0	0	0	0.046395322	0	0	0	0	0
2571.92026	5	5	1	2	C-FS	0	0	0	0	0.055172518	0	0.060965738	0	0.061752965	0	0.056926401	0	0.077959385	0.100605015	0.048891585	0	0
4120.46506	9	8	1	3	C-FS	0	0	0	0.189809582	0	0	0.172475917	0.141564151	0	0	0	0.119891502	0.300887466	0.093175389	0.300369721	0	0
3244.14276	7	6	0	3	C-S	0	0	0.111383776	0	0	0	0	0	0	0	0	0	0	0	0	0	0
3302.18466	7	7	1	2	C-FS	0	0	0	0	0	0	0	0	0	0	0	0	0	0.070477166	0	0	0
2734.99346	6	5	3	1	CH-FS	0	0	0.086963804	0	0	0	0.053148702	0.159351411	0	0.097604864	0.049371129	0.095399016	0.04770562	0	0	0	0
2354.86166	6	6	1	0	C-F	0.037610523	0.189968068	0.145513796	0	0.30726794	0.209670975	0	0.260963321	0.068044693	0.173857027	0.238836009	0.219048856	0.221321367	0	0	0.114472596	0.082033795
1948.70286	6	4	1	0	H-F	0	0	0	0	0	0	0.015870592	0.045003812	0	0	0	0.027369184	0.037209717	0	0.021206396	0	0
1380.49126	5	2	1	0	Oligo-F	0.028149759	0	0	0	0	0	0	0.017879696	0	0	0	0	0	0	0	0	0
3011.08926	7	7	1	1	C-FS	0.354795256	0.344902493	0.095983853	0.222060558	0.152850453	0.119743205	0.282505725	0.235162873	0.066933876	0	0.127034074	0.222645841	0.208014409	0.332694077	0.073277943	0.173110584	0
2719.99386	7	7	1	0	C-F	0.056451218	0.065422121	0.074779496	0.05755065	0.074886858	0	0.182869989	0.065574289	0.086888776	0	0.12121371	0.075353063	0	0.038394335	0.067246862	0	0
2321.85146	4	6	1	1	C-FS	0	0	0	0	0	0	0	0	0	0	0	0	0	0.037771233	0	0	0
3376.22146	8	8	1	1	C-FS	0.066828825	0.076561406	0.073308636	0.047844405	0	0.069036442	0.070912296	0.08581385	0	0	0	0	0.081625135	0.100047685	0.05669876	0	0
3902.41116	8	7	4	2	C-FS	0	0	0	0	0	0	0	0.090679626	0	0	0	0	0	0	0	0	0
3375.22616	6	6	4	2	C-FS	0	0	0	0	0.082877847	0	0	0	0	0	0	0	0	0	0	0	0
3246.18356	7	6	4	1	C-FS	0	0	0	0	0	0	0	0.029247348	0	0	0	0	0	0	0	0	0
2044.69736	10	2	0	0	Oligo	1.779623508	1.442668524	1.228497718	1.548141514	0.901501474	1.220659724	1.286174755	1.33231046	1.326635161	1.661744924	1.4334651	1.302755145	1.300512316	1.276005639	1.046383519	1.395582718	1.858776538
3173.14206	8	7	1	1	C-FS	4.21102544	3.476559821	3.365028599	3.814982533	4.425637951	4.207232347	3.476718014	4.067196745	2.968937639	2.756390579	3.058319564	2.994594502	2.816787712	3.201786399	3.624977552	3.030695688	2.786241146
2516.91446	7	6	1	0	C-F	2.575671938	2.620888791	2.437243505	2.573428654	2.797197544	2.161644469	2.810080836	3.138050633	3.089706955	3.201373599	2.71370688	2.265398571	2.329217115	2.366532844	2.311203941	2.848675952	2.505826047
2882.04666	8	7	1	0	C-F	1.856795614	1.899564092	1.582252178	1.550914362	1.528852925	1.705362305	2.305301745	1.535331847	2.1614135	1.553101616	1.984929076	1.424354658	1.427968108	1.326047655	1.279754528	1.644233964	0.514431097
2206.75016	11	2	0	0	Oligo	0.331570764	0.343453384	0.355637478	0.280781482	0.254620904	0.258078426	0.219270086	0.290768976	0.248743393	0.258491258	0.262439172	0.30573131	0.280022385	0.208284834	0.262219725	0	0.191397736
2370.85656	7	6	0	0	C	0.265328807	0.310875303	0.207798221	0.282375102	0.364233873	0.276685875	0.518370423	0.404780112	0.396218341	0.352530662	0.625127635	0.306980226	0.89068373	0.324483842	0.230555463	0.522090412	0.245497261
1874.66606	5	3	1	1	H-FS	0.493365994	0.43112675	0.421098013	0.379607652	0.295522538	0.268434587	0.444034558	0.484764088	0.399892869	0.177585815	0.275353315	0.38380685	0.381433133	0.348024983	0.416563698	0.268105444	0.231995504
