# Supplementary material for: Unique N-glycosylation signatures in human iPSC derived microglia activated by Aβ oligomer and lipopolysaccharide
Source: Sci Rep. 2025 Apr 10;15:12348. doi: 10.1038/s41598-025-96596-1 (PMC11985925; doi:10.1038/s41598-025-96596-1)
Supplement: Supplementary file 2 — Supplementary Material 2 [file 41598_2025_96596_MOESM2_ESM.csv]

Mass	Hex	HexNAc	Fuc	NeuAc	NeuAcX	Sulf	Cera OH	Cera	Unsat	Mod	Sphingoid Base	Acyl Group	Class	Control1	Control2	Control3	Control4	Control5	Control6	LPS1	LPS2	LPS4	LPS5	ABO1	ABO2	ABO3	ABO4	ABO5
730.6012	0	0	0	0	0	0	d	36	1		d18:1	C18	SM	0	0	26462542	0	0	0	0	0	3317261	1760640	0	0	0	34759104	1070816
702.569	0	0	0	0	0	0	d	34	1		d18:1	C16	SM	25937622	33006036	255493392	27862028	13109330	7171066	188530944	235154832	37475900	16834790	34660284	49031004	87557544	372260896	9858466
889.648	2	0	0	0	0	0	d	36	1		d18:1	C18	Neutral G2	2007966	2151415	13477876	3097847	1780609	1144677	7766416	14476111	5039321	2022775	4865177	4636984	7517455	20978398	1315006
917.6764	2	0	0	0	0	0	d	38	1		d18:1	C20	Neutral G2	524482	486156	2918586	984612	542248	213738	2356774	3524739	1704837	621803	1367816	1456895	2073529	4846667	337068
812.6755	0	0	0	0	0	0	d	42	2		d18:1	C24:1	SM	1122148	5292420	29726594	3369558	2013402	493603	19223546	8371322	2332486	557423	3245335	5865308	9555857	45300848	583068
809.6698	1	0	0	0	0	0	d	42	2		d18:1	C24:1	Neutral G1	0	0	0	0	0	0	0	0	272472	0	0	385951	0	2783785	120113
727.5889	1	0	0	0	0	0	d	36	1		d18:1	C18	Neutral G1	252743	60125	690536	158160	0	0	81400	481458	122067	0	114166	148241	417706	803314	0
814.6815	0	0	0	0	0	0	d	42	1		d18:1	C24	SM	0	807528	4065065	108140	339819	0	3905424	2303956	584402	0	242009	0	0	5453456	0
1310.8198	3	1	0	0	0	0	d	40	1		d18:1	C22	Neutral GA1 Gb4	0	199926	1589921	306142	181053	75312	1458475	1798342	540367	286634	368309	768566	427556	2488386	0
1338.8536	3	1	0	0	0	0	d	42	1		d18:1	C24	Neutral GA1 Gb4	0	0	473885	0	74487	0	551264	621570	0	0	0	0	0	713875	0
1280.8361	2	0	0	1	0	0	t	42	1		d18:1	C24 OH	Sia GM3	468668	1598091	3790034	0	567153	93011	6661459	8041458	2344708	91548	3575952	2150803	2109799	12525004	95596
1150.6933	2	0	0	1	0	0	d	34	2		d18:1	C16:1	Sia GM3	404700	400650	1588224	0	188491	0	1596794	2475015	499050	137286	455549	470728	938620	4163921	0
1138.6975	2	0	0	1	0	0	d	33	1		d18:1	C15	Sia GM3	172741	283188	1824373	233978	149272	84333	1185533	2332821	520705	147750	475627	482761	919659	2951934	0
945.7118	2	0	0	0	0	0	d	40	1		d18:1	C22	Neutral G2	1112699	1352335	6743804	1587739	1515087	537664	4333725	6198541	2665797	1376200	2578613	2376749	3140307	9446813	688882
676.5516	0	0	0	0	0	0	d	32	0		d18:0	C14	SM	0	457958	3225559	498013	73028	0	3545908	4492900	705273	0	0	534811	935732	4117996	0
1051.695	3	0	0	0	0	0	d	36	1		d18:1	C18	Neutral Gb3	200802	218482	1120447	123011	0	0	651563	1439122	288035	105641	187625	243727	370849	1857004	0
1154.7265	2	0	0	1	0	0	d	34	0		d18:0	C16	Sia GM3	5651393	3424450	20126718	4713490	274644	88846	12540534	22346718	6807332	276555	5593549	7118537	14709297	29714110	69386
699.5636	1	0	0	0	0	0	d	34	1		d18:1	C16	Neutral G1	494272	615616	1706598	639003	335699	274271	1196480	2414423	617436	558676	584234	635544	2149590	3852966	464039
1206.7571	2	0	0	1	0	0	d	38	2		d18:1	C20:1	Sia GM3	308191	500765	1387458	704552	364862	0	2576508	2870764	716324	0	562726	1180994	1618398	2962694	0
798.6607	0	0	0	0	0	0	d	41	2		d18:1	C23:1	SM	0	0	2727938	0	0	0	1658713	900370	0	0	210089	406013	891413	5139004	51306
1262.8297	2	0	0	1	0	0	d	42	2		d18:1	C24:1	Sia GM3	8872498	17026082	55030008	19352436	12420385	4467976	62482592	74049454	30756569	5419056	40351519	20803295	45317169	122889176	6001849
915.6592	2	0	0	0	0	0	d	38	2		d18:1	C20:1	Neutral G2	0	0	575145	139195	0	0	487355	993049	286527	0	284445	258105	392183	2304633	0
943.6942	2	0	0	0	0	0	d	40	2		d18:1	C22:1	Neutral G2	490939	1207507	4673268	1374317	225180	317135	4047978	6537558	2385577	230988	2030457	2574373	3612896	10368764	396124
989.7368	2	0	0	0	0	0	t	42	1		d18:1	C24 OH	Neutral G2	179825	389045	1474482	392554	189479	0	994615	1401552	480683	53844	525433	661628	779779	2696392	0
1308.8359	3	1	0	0	0	0	d	40	2		d18:1	C22:1	Neutral GA1 Gb4	0	169218	1375175	323340	0	0	1538512	1741424	554579	0	371941	727041	652452	2235684	0
2501.266	3	1	0	4	0	0	d	42	2		d18:1	C24:1	Sia GQ1	0	0	0	0	0	0	0	0	600124	0	0	0	0	0	111569
1282.8488	2	0	0	1	0	0	t	42	0		d18:0	C24 OH	Sia GM3	0	0	0	0	0	0	55221	0	0	0	0	0	0	0	0
671.5284	1	0	0	0	0	0	d	32	1		d18:1	C14	Neutral G1	0	0	0	0	0	0	227658	373037	0	0	0	0	212429	0	0
863.6321	2	0	0	0	0	0	d	34	0		d18:0	C16	Neutral G2	1683383	1489123	6864442	2349174	417824	242621	5951388	10427254	3563160	229203	2999882	3019207	5496550	3781896	0
1025.6816	3	0	0	0	0	0	d	34	0		d18:0	C16	Neutral Gb3	0	0	1024641	0	0	0	0	1711403	0	0	0	0	0	1658884	0
1226.7654	3	1	0	0	0	0	d	34	1		d18:1	C16	Neutral GA1 Gb4	3933472	3431184	18047352	5385069	2544476	1082994	14911474	24582708	6929235	3180269	6673988	6973284	10430036	31065620	1387023
755.626	1	0	0	0	0	0	d	38	1		d18:1	C20	Neutral G1	0	0	0	0	0	0	0	0	0	0	0	34972	87466	217676	0
1250.8345	2	0	0	1	0	0	d	41	1		d18:1	C23	Sia GM3	632226	886431	3602065	669729	861480	172716	3290376	4517185	1470967	665322	1940437	2354911	1906673	7287601	252180
760.6199	0	0	0	0	0	0	t	37	1		d18:1	C19	SM	0	0	377199	0	0	0	850172	1284467	168128	0	109771	174772	389198	2005424	0
800.675	0	0	0	0	0	0	d	41	1		d18:1	C23	SM	0	0	658181	0	43549	0	553421	159886	102579	0	0	0	201477	803691	0
2503.279	3	1	0	4	0	0	d	42	1		d18:1	C24	Sia GQ1	0	0	0	0	0	0	0	0	0	207667	0	0	0	0	0
1517.8562	3	1	0	1	0	0	d	34	1		d18:1	C16	Sia GM1	2506914	2334550	6108042	2380579	1778794	1382417	6736204	10473557	4188859	1306535	5700570	5084433	6329437	0	806344
859.6039	2	0	0	0	0	0	d	34	2		d18:1	C16:1	Neutral G2	0	86118	622637	172757	0	0	366528	679627	641743	0	0	0	1119759	874620	0
1336.8657	3	1	0	0	0	0	d	42	2		d18:1	C24:1	Neutral GA1 Gb4	412041	1159745	6946763	1552420	702665	169515	4500357	7146859	482756	240849	1273206	2155114	2097709	12343594	166094
1252.7679	3	1	0	0	0	0	d	36	2		d18:1	C18:1	Neutral GA1 Gb4	0	0	0	0	0	0	457663	379289	79825	0	0	0	68481	0	0
847.5972	2	0	0	0	0	0	d	33	1		d18:1	C15	Neutral G2	0	116449	860052	253398	0	0	788341	1511463	0	0	280323	301729	707722	1681259	0
971.7243	2	0	0	0	0	0	d	42	2		d18:1	C24:1	Neutral G2	1875844	4830091	24270293	5248925	2898497	1079001	15277440	20835071	7489573	1305270	6911448	8613063	10434674	39200822	1544314
1629.9863	3	1	0	1	0	0	d	42	1		d18:1	C24	Sia GM1	269485	397143	1502663	294838	357118	79583	1656095	1911600	543905	0	702224	945813	815158	2855895	0
716.5812	0	0	0	0	0	0	d	35	1		d18:1	C17	SM	499356	0	6861806	635900	0	0	4009414	4603972	684410	298991	683124	990179	1561886	9434100	0
973.7415	2	0	0	0	0	0	d	42	1		d18:1	C24	Neutral G2	368208	210760	1322441	1049177	1004418	230873	4475492	5379101	1605587	471430	1332142	1652901	1951811	9092688	208229
1601.9529	3	1	0	1	0	0	d	40	1		d18:1	C22	Sia GM1	333632	490763	1449592	413448	468072	211080	1193925	1682510	818059	541135	847522	1107769	1161737	2065911	0
1178.7247	2	0	0	1	0	0	d	36	2		d18:1	C18:1	Sia GM3	0	440954	1593264	0	357599	0	1655783	1677066	0	246844	1001475	851070	1538697	884548	0
1290.8618	2	0	0	1	0	0	d	44	2		d18:1	C26:1	Sia GM3	0	45943	1614328	213498	217291	0	2121216	2262690	312524	0	574042	707518	678698	3827618	0
1599.9353	3	1	0	1	0	0	d	40	2		d18:1	C22:1	Sia GM1	0	453611	1301508	509445	364529	0	1523854	2651598	744591	120229	1195619	1489508	1629973	3450592	0
700.5589	0	0	0	0	0	0	d	34	2		d18:1	C16:1	SM	0	566923	0	458835	101186	0	1697188	1830270	191558	80334	0	0	1154259	5006150	0
995.6376	3	0	0	0	0	0	d	32	1		d18:1	C14	Neutral Gb3	0	94703	0	123896	0	0	634215	1327386	171201	0	175427	188051	297451	1393462	0
1168.7079	2	0	0	1	0	0	t	34	1		d18:1	C16 OH	Sia GM3	933871	0	4794822	515950	416493	280535	1697346	4884856	738027	276807	1250271	1484649	1879535	7908836	0
875.631	2	0	0	0	0	0	d	35	1		d18:1	C17	Neutral G2	164003	0	1677370	295002	116399	0	730484	1935654	690479	144862	858586	562704	684714	3135128	78503
1545.8848	3	1	0	1	0	0	d	36	1		d18:1	C18	Sia GM1	533272	0	1607514	493962	396544	249865	1629707	2697719	762453	256982	1451620	1323712	1691220	3633693	195425
861.6185	2	0	0	0	0	0	d	34	1		d18:1	C16	Neutral G2	10547981	10497340	60059030	14928567	9193784	5648593	39775540	69471348	26022429	10334768	21189388	21732796	35478474	96340814	6148810
688.5484	0	0	0	0	0	0	d	33	1		d18:1	C15	SM	709915	836573	5080678	756253	350169	213640	3146456	4423168	989074	464024	894991	981302	1767772	6118886	192793
1166.7283	2	0	0	1	0	0	d	35	1		d18:1	C17	Sia GM3	758085	536152	2786076	788255	475901	171576	2003256	3394075	1259435	451819	1793784	1230621	2500993	4737864	173177
1278.8272	2	0	0	1	0	0	t	42	2		d18:2	C24 OH	Sia GM3	1098211	1498204	3299746	2253319	1017449	397334	5071891	7058548	2488656	553753	3924832	1982215	2462024	12813970	648223
1126.6931	2	0	0	1	0	0	d	32	0		d18:0	C14	Sia GM3	0	0	312395	247274	0	0	1474978	3119513	483602	0	484962	574288	974901	3341770	0
877.6021	2	0	0	0	0	0	t	34	1		d18:1	C16 OH	Neutral G2	0	0	1055863	188709	129459	0	0	1262832	623404	0	772272	648803	1046550	2503718	0
999.7559	2	0	0	0	0	0	d	44	2		d18:1	C26:1	Neutral G2	0	0	169380	0	0	0	202561	492058	65436	0	0	146076	141616	770182	0
1282.8128	3	1	0	0	0	0	d	38	1		d18:1	C20	Neutral GA1 Gb4	398201	204369	476684	0	0	0	329591	0	383479	0	0	0	377209	0	0
833.5851	2	0	0	0	0	0	d	32	1		d18:1	C14	Neutral G2	0	1394675	4711035	1481504	282749	178882	4594470	9520020	2220120	0	1587885	1872098	3525715	10285626	118482
1264.8481	2	0	0	1	0	0	d	42	1		d18:1	C24	Sia GM3	1904786	2629082	13720791	2462175	2728947	592174	15333716	16008345	4363363	1909653	5718488	6592606	5840533	25785906	768868
835.6008	2	0	0	0	0	0	d	32	0		d18:0	C14	Neutral G2	0	0	151181	0	0	0	410544	767849	251923	0	221576	226574	367760	961005	0
1152.7134	2	0	0	1	0	0	d	34	1		d18:1	C16	Sia GM3	23688732	15635048	74776616	20779692	16282508	11065815	59401516	88491232	37575576	17993616	49194584	42322868	67047436	144708672	8234908
810.6659	0	0	0	0	0	0	d	42	3		d18:2	C24:1	SM	0	0	4182198	316758	0	0	0	998502	245776	0	467412	203962	954972	5893572	0
1848.9258	3	1	0	2	0	0	d	34	2	OAc1	d18:1	C14:1	Mod GD1 OAc1	0	376317	812555	171223	240209	113101	0	0	0	212019	0	618908	675929	1913360	56981
1170.7061	2	0	0	1	0	0	t	34	0		d18:0	C16 OH	Sia GM3	0	0	0	0	134940	0	748899	259964	339693	230043	679522	0	0	564561	0
1615.944	3	1	0	1	0	0	d	41	1		d18:1	C23	Sia GM1	33960	0	0	0	83808	0	0	424150	111762	0	0	0	0	556163	0
887.632	2	0	0	0	0	0	d	36	2		d18:1	C18:1	Neutral G2	0	207933	390259	194532	89452	0	607024	1074448	416169	80391	295924	308031	806749	2601653	0
674.5386	0	0	0	0	0	0	d	32	1		d18:1	C14	SM	3783011	3696828	35063460	3209384	860305	396596	26046206	39887160	5479402	1287303	4731887	6348490	10641984	50456880	431791
704.5859	0	0	0	0	0	0	d	34	0		d18:0	C16	SM	3578191	5608959	49835688	5241932	1488938	0	46404852	51710052	6579747	2397351	6728191	8014852	13485298	74202072	0
1573.9084	3	1	0	1	0	0	d	38	1		d18:1	C20	Sia GM1	170027	0	511863	223558	124622	0	464309	836525	253640	97223	455287	425000	542297	883278	0
1489.8245	3	1	0	1	0	0	d	32	1		d18:1	C14	Sia GM1	0	130615	564924	0	0	0	760300	1110588	350880	0	0	286127	522622	1583839	0
1627.9642	3	1	0	1	0	0	d	42	2		d18:1	C24:1	Sia GM1	1305005	3147415	7158799	2920609	1652846	751667	8324464	9701036	4064707	589284	5983716	6350235	6551479	16539446	676284
959.7233	2	0	0	0	0	0	d	41	1		d18:1	C23	Neutral G2	0	189798	1109374	203299	127369	0	736961	1100916	333509	97672	420309	459529	607624	2332443	54405
1364.9092	3	1	0	0	0	0	d	44	2		d18:1	C26:1	Neutral GA1 Gb4	0	0	0	0	0	0	0	0	0	0	0	0	0	133615	0
1023.6718	3	0	0	0	0	0	d	34	1		d18:1	C16	Neutral Gb3	1183820	1141072	6174138	1617270	0	0	303858	827737	2030983	0	1766044	2124150	288156	9756533	0
1519.8767	3	1	0	1	0	0	d	34	0		d18:0	C16	Sia GM1	0	0	0	0	0	0	0	162812	0	0	716274	0	0	0	0
1208.7748	2	0	0	1	0	0	d	38	1		d18:1	C20	Sia GM3	1328694	1946079	6294262	2927458	1996905	516036	7419090	11506211	4967736	2109412	6432342	6544082	8093466	6926142	985593
718.5661	0	0	0	0	0	0	t	34	1		d18:1	C16 OH	SM	0	0	904030	144925	0	0	510372	939047	0	0	0	0	244152	0	0
1234.7726	2	0	0	1	0	0	d	40	2		d18:1	C22:1	Sia GM3	2863910	4165284	15247820	2487464	2779663	1033184	15831008	24836097	7923112	1070185	10886875	12246325	14904405	39812016	1272282
786.65	0	0	0	0	0	0	d	40	1		d18:1	C22	SM	0	0	0	0	628304	0	0	1555649	502205	302290	0	0	0	0	154054
1429.8424	3	2	0	0	0	0	d	34	1		d18:1	C16	Neutral Frossman Antigen	0	0	553032	152009	116354	0	277063	716524	0	0	239978	200569	558136	899253	0
732.6123	0	0	0	0	0	0	d	36	0		d18:0	C18	SM	0	0	0	348451	107094	0	0	2409339	0	0	0	0	0	0	0
1124.6819	2	0	0	1	0	0	d	32	1		d18:1	C14	Sia GM3	2216570	1829955	10428379	1286446	547756	278616	6854657	13285678	2033769	637325	2365283	2384648	4743523	19065362	193224
826.6968	0	0	0	0	0	0	d	43	2		d18:1	C25:1	SM	0	0	533074	0	0	0	429297	129313	0	0	0	0	0	703651	0
1180.7437	2	0	0	1	0	0	d	36	1		d18:1	C18	Sia GM3	4890492	3746504	16388372	4473800	4052649	2025255	13092956	21929666	7479819	3446071	10084396	9280574	16049096	29975930	1833478
1850.9616	3	1	0	2	0	0	d	34	1	OAc1	d18:1	C16	Mod GD1 OAc1	0	0	167139	0	0	0	0	0	0	0	0	0	0	194211	0
715.5603	1	0	0	0	0	0	t	34	1		d18:1	C16 OH	Neutral G1	0	0	0	0	0	0	0	0	0	1080218	0	0	0	0	0
1236.8065	2	0	0	1	0	0	d	40	1		d18:1	C22	Sia GM3	4661924	4659026	16194912	5407929	5003080	2088745	14095048	19116696	9606298	5799714	10714976	11065737	11372369	22965644	2478700
987.7217	2	0	0	0	0	0	t	42	2		d18:1	C24:1 OH	Neutral G2	0	208708	1707300	415588	267553	0	1099115	1511914	561109	0	538992	722145	858398	3105149	56758
875.6154	2	0	0	0	0	0	t	34	2		d18:1	C24:1 OH	Neutral G2	0	0	0	0	0	0	284695	0	0	0	0	0	407888	207894	0
1228.7877	3	1	0	0	0	0	d	34	0		d18:0	C16	Neutral GA1 Gb4	206414	305749	1146734	774596	0	0	2608440	4314263	602954	0	0	645167	1307118	1899151	0
879.6157	2	0	0	0	0	0	t	34	0		d18:0	C16 OH	Neutral G2	0	0	333509	0	0	0	0	839693	0	0	244680	0	0	1044023	0
1198.7058	3	1	0	0	0	0	d	32	1		d18:1	C14	Neutral GA1 Gb4	0	0	1201719	168009	0	0	1925417	3446565	514177	0	0	275672	721572	3185775	0
783.6483	1	0	0	0	0	0	d	40	1		d18:1	C22	Neutral G1	0	0	433284	0	0	0	0	132278	0	87236	0	0	199893	580078	0
1254.7935	3	1	0	0	0	0	d	36	1		d18:1	C18	Neutral GA1 Gb4	572988	569337	4084096	977968	424000	246845	2938902	4491283	1052472	544067	452650	1353588	1943158	5876306	186093
1352.8635	3	1	0	0	0	0	t	42	2		d18:1	C24:1 OH	Neutral GA1 Gb4	0	0	0	0	0	0	278191	273122	0	0	0	0	0	587846	0
